# Supplementary material for: DNA repair glycosylase hNEIL1 triages damaged bases via competing interaction modes
Source: Nat Commun. 2021 Jul 5;12:4108. doi: 10.1038/s41467-021-24431-y (PMC8257757; doi:10.1038/s41467-021-24431-y)
Supplement: Supplementary file 3 — source data [file 41467_2021_24431_MOESM3_ESM.xlsx]

## Sheet: Fig. 5d
Figure 5d (Upper)										Figure 5d (Lower)
